# Supplementary material for: Untargeted metabolomics of cervicovaginal fluid in patients with ovarian cancer
Source: J Clin Transl Sci. 2026 Jun 22;10(1):e120. doi: 10.1017/cts.2026.10766 (PMC13430484; doi:10.1017/cts.2026.10766)
Supplement: Osazuwa-Peters et al. supplementary material [file S2059866126107663sup001.xlsx]

## Sheet: Supplementary Table 1
Supplementary Table 1. Complete list of metabolites detected in the ORCHiD cervicovaginal fluid pilot study with cross-study overlap annotations.
